# Supplementary material for: In vitro anticandidal activity and gas chromatography-mass spectrometry (GC-MS) screening of Vitex agnus-castus leaf extracts
Source: PeerJ. 2021 Jan 4;9:e10561. doi: 10.7717/peerj.10561 (PMC7789864; doi:10.7717/peerj.10561)
Supplement: Supplemental Information 1 [file peerj-09-10561-s001.csv]

Anticandidal activity of VAC leaves extract at concentration of 20% by using well diffusion assay against Candida tropicalis
Fungi	number of reading	Methanol	Water	Ethanol	Positive Control
Candida tropicalis	1	5.5	5.5	7.5	12
	2	5	6	7	11
	3	5.5	5.5	8	10
Anticandidal activity of VAC leaves extract at concentration of 20% by using well diffusion assay against Candida albicans
Fungi	number of reading	Methanol	Water	Ethanol	Positive Control
Candida albicans	1	5	5.5	5.5	5.5
	2	5.5	5	6	6
	3	4.5	4.5	6	6
Anticandidal activity of VAC leaves extract at concentration of 20% by using well diffusion assay against Candida ciferrii
Fungi	number of reading	Methanol	Water	Ethanol	Positive Control
Candida ciferrii	1	3.5	3.5	4	-
	2	3	3	5	-
	3	3.5	3.5	4	-
