# Supplementary material for: In vitro anticandidal activity and gas chromatography-mass spectrometry (GC-MS) screening of Vitex agnus-castus leaf extracts
Source: PeerJ. 2021 Jan 4;9:e10561. doi: 10.7717/peerj.10561 (PMC7789864; doi:10.7717/peerj.10561)
Supplement: Supplemental Information 2 [file peerj-09-10561-s002.csv]

Fungai	number of reading	Methanol	Methanol	Water	Water	Ethanol	Ethanol
		MIC	MFC	MIC	MFC	MIC	MFC
Candida tropicalis	1	25	50	25	50	12.5	25
	2	25	50	25	50	12.5	25
	3	25	50	25	50	12.5	25
average		25	50	25	50	12.5	25
Candida ciferrii	1	25	50	25	50	25	50
	2	25	50	25	50	25	50
	3	25	50	25	50	25	50
average		25	50	25	50	25	50
Candida albicans	1	25	100	25	50	25	50
	2	25	100	25	50	25	50
	3	25	100	25	50	25	50
average		25	100	25	50	25	50
MIC �gml and MFC �gml of VA-C leaves extracts
